# Supplementary material for: Decision making process and factors contributing to research participation among general practitioners: A grounded theory study
Source: PLoS One. 2018 Apr 25;13(4):e0196379. doi: 10.1371/journal.pone.0196379 (PMC5919004; doi:10.1371/journal.pone.0196379)
Supplement: S1 File — (XLSX) [file pone.0196379.s001.xlsx]

## Sheet: Sheet1
codes		source	ref	created	created by	modified	modified by
Z_research participation		0	0	2013-08-04 23:02:25	TSF	2014-12-10 10:08:06	TSF
_topics of self interest		6	9	2014-01-21 23:13:32	TSF	2015-05-19 16:48:04	TSF
05_opinions on research		1	2	2014-01-18 06:37:31	TSF	2015-05-09 11:51:20	TSF
perception of research is not easy		7	26	2015-05-17 21:25:15	TSF	2015-05-21 09:55:43	TSF
something time consuming		1	1	2015-05-17 20:39:46	TSF	2015-05-21 09:21:25	TSF
there are barriers to embarking on research		2	2	2014-04-10 14:29:44	TSF	2015-05-22 08:14:34	TSF
07_forming research agenda		0	0	2016-05-02 14:36:46	TSF	2016-05-02 14:36:46	TSF
10_inner drive for research		0	0	2013-06-24 07:38:33	TSF	2015-05-21 11:17:57	TSF
_enjoying the interest		0	0	2014-10-15 22:29:02	TSF	2014-10-16 07:57:05	TSF
equiting it as hobby		1	2	2014-04-07 17:20:19	TSF	2015-05-22 08:14:34	TSF
just being interested in research		6	13	2013-06-24 22:34:43	TSF	2015-05-22 08:14:34	TSF
paying for research		1	1	2014-04-10 14:04:35	TSF	2015-05-22 08:14:34	TSF
paying less emphasis on reward but fulling as researcher		1	2	2014-04-11 08:12:34	TSF	2015-05-22 08:14:34	TSF
self-satisfction beyond reward		1	1	2015-05-21 11:43:57	TSF	2015-05-21 11:44:02	TSF
spending on research rather than Hi-Fi		1	2	2014-04-07 17:21:04	TSF	2015-05-22 08:14:34	TSF
_research as an obligation to the profession		0	0	2014-10-16 08:12:49	TSF	2015-05-21 11:43:17	TSF
_feeling the need to contribute to health research		1	1	2013-06-24 07:35:18	TSF	2015-05-21 12:00:06	TSF
happy with the obligation to do research		1	1	2014-04-11 08:13:29	TSF	2015-05-22 08:14:34	TSF
obligation to do research		1	1	2014-04-11 08:12:53	TSF	2015-05-22 08:14:34	TSF
perceiving it as an professional requirement		1	1	2014-04-07 17:20:08	TSF	2015-05-22 08:14:34	TSF
wanting to be more convincing with patient managment		2	3	2013-10-05 00:27:10	TSF	2015-05-16 14:07:58	TSF
_wanting to learn		1	1	2014-10-16 07:56:51	TSF	2015-05-18 17:28:17	TSF
braving himself into research		1	1	2014-04-10 14:48:21	TSF	2015-05-22 08:14:34	TSF
enlightening experience by reflection in research		1	1	2013-10-05 00:24:12	TSF	2014-01-18 06:42:04	TSF
having an idea to start off with		2	7	2014-04-07 23:13:35	TSF	2015-05-22 08:14:34	TSF
requiring evidence to support new thngs		2	3	2014-04-11 17:03:00	TSF	2015-05-22 08:14:34	TSF
wanting confirmation of practice		1	2	2013-09-24 08:09:27	TSF	2015-05-09 11:34:59	TSF
wishing to know more		5	7	2013-10-05 00:26:12	TSF	2015-05-22 08:14:34	TSF
not for a change		1	2	2015-05-11 18:28:11	TSF	2015-05-11 18:29:01	TSF
not interested as main reason		4	4	2015-05-11 16:16:32	TSF	2015-05-19 16:27:54	TSF
15 valuing primary care research		0	0	2013-06-24 22:48:14	TSF	2016-05-02 14:37:59	TSF
_doubting contribution to research by GP		0	0	2013-06-24 07:39:53	TSF	2015-05-18 17:30:17	TSF
difficult in appreciating the relevance of national data to GP practice		1	1	2013-06-24 07:40:42	TSF	2013-06-14 07:22:13	TSF
do not think GP has good contribution to research		4	10	2013-06-24 07:41:19	TSF	2015-05-18 17:30:22	TSF
seeing small practice as insignificant		3	4	2013-06-24 07:40:28	TSF	2015-05-18 17:30:35	TSF
small study in one clinic is not useful		1	1	2014-01-28 11:01:36	TSF	2014-04-13 16:24:43	TSF
understanding research as big project		1	1	2013-06-24 07:40:59	TSF	2013-06-14 07:22:13	TSF
_more than enough knowledge for practice		1	1	2013-08-10 13:24:28	TSF	2015-05-21 14:36:50	TSF
_perceiving large volume of literature on primary care from oversea		1	1	2013-08-03 16:54:03	TSF	2014-04-24 22:54:02	TSF
benefitting a larger society, discipline than patient		0	0	2014-04-13 17:00:51	TSF	2015-05-21 12:05:26	TSF
_appreciating evidence generated		1	1	2013-10-05 00:27:43	TSF	2015-05-09 11:51:25	TSF
_helping country to progress		2	4	2013-06-24 07:24:49	TSF	2015-05-17 22:26:26	TSF
benefiting society by sharing along the way		2	2	2014-04-07 17:11:54	TSF	2015-05-22 08:14:34	TSF
excelling primary care discipline		0	0	2013-10-13 15:22:41	TSF	2014-04-14 17:45:51	TSF
_needed to fill in knowledge gap		2	2	2013-08-10 13:17:49	TSF	2014-01-20 18:04:42	TSF
believing in the importance of primary care research		1	1	2014-04-07 13:30:33	TSF	2014-04-07 13:31:02	TSF
believing more primary care participation is needed		1	1	2014-04-07 13:32:53	TSF	2014-04-14 16:53:58	TSF
better knowledge translating into benefit		1	1	2013-10-13 15:24:11	TSF	2014-01-18 16:44:20	TSF
excelling through research		1	1	2014-04-07 17:08:59	TSF	2015-05-22 08:14:34	TSF
finding different practice for GP		1	1	2014-04-11 16:46:44	TSF	2015-05-22 08:14:34	TSF
getting into new areas with research		1	2	2014-04-07 13:31:36	TSF	2014-04-07 13:31:50	TSF
help colleages by contributing knowledge		1	2	2014-01-18 16:42:27	TSF	2014-01-18 16:42:36	TSF
primary care patients are different from secondary care where evidence are generated		2	5	2013-09-24 07:37:42	TSF	2014-04-13 16:38:16	TSF
primary care research is insufficient		1	3	2013-09-24 07:33:42	TSF	2014-01-18 16:35:56	TSF
Research is important if lack of available knowledge		1	1	2013-08-03 16:44:04	TSF	2013-10-12 19:04:18	TSF
benefitting patient care		0	0	2014-04-14 16:54:47	TSF	2015-05-15 10:41:50	TSF
doing something not there before		1	2	2014-04-11 16:58:30	TSF	2015-05-22 08:14:34	TSF
emphasising EBM and research to keep up to date		1	1	2014-04-11 16:34:29	TSF	2015-05-22 08:14:34	TSF
hopeful of research to bring answer to practice		3	3	2014-04-11 17:03:58	TSF	2015-05-22 08:14:34	TSF
improving practice with research		6	21	2014-04-07 13:32:18	TSF	2015-05-17 21:24:46	TSF
looking for new knowledge for better treatment		2	3	2014-04-11 16:28:38	TSF	2015-05-22 08:14:34	TSF
to avoid unfounded practice		1	1	2014-04-11 17:03:33	TSF	2015-05-22 08:14:34	TSF
chances of exposure to research importance		0	0	2013-08-10 14:18:13	TSF	2015-05-15 10:28:24	TSF
getting more aware of research with exposure		4	9	2013-06-24 22:51:19	TSF	2016-06-09 07:38:18	TSF
having early exposure to research_but not doing research		3	5	2015-05-09 14:05:29	TSF	2015-05-19 16:25:25	TSF
starting early is benefitial		6	21	2014-04-10 15:11:51	TSF	2015-05-22 08:14:34	TSF
not expose while young		2	6	2014-04-10 08:23:21	TSF	2015-05-22 08:14:34	TSF
definining research		0	0	2015-05-21 09:13:01	TSF	2015-05-21 09:21:25	TSF
_evidence must go beyound experience and observation		1	1	2014-01-19 07:25:04	TSF	2015-05-21 10:12:39	TSF
having different definition of research		1	1	2015-05-09 14:57:17	TSF	2015-05-09 14:57:28	TSF
questing for knowledge		2	2	2013-09-24 07:14:02	TSF	2015-05-09 14:03:24	TSF
potential in research at primary care		0	0	2015-05-21 09:12:15	TSF	2015-05-21 09:21:25	TSF
lots of opportunity		2	2	2015-05-09 14:02:23	TSF	2015-05-21 09:32:19	TSF
most research in hospital or academics		1	1	2015-05-13 13:33:40	TSF	2015-05-13 13:33:44	TSF
not much research from primary care		2	4	2015-05-11 16:02:20	TSF	2015-05-13 13:34:29	TSF
primary care research is important		1	1	2015-05-13 15:03:12	TSF	2015-05-13 15:03:16	TSF
18_seeking research skills		0	0	2016-05-02 14:41:03	TSF	2016-05-02 14:41:11	TSF
25 fitting into self ability		6	24	2015-05-09 14:15:05	TSF	2015-05-22 10:05:08	TSF
70_enduring challenges in early research		0	0	2014-04-19 15:47:50	TSF	2014-04-25 12:23:59	TSF
_bad experince in research outcome		2	2	2015-05-15 12:44:59	TSF	2015-05-22 15:06:39	TSF
_findings not expected		1	7	2015-05-15 11:46:30	TSF	2015-05-15 22:15:35	TSF
challenges of cooperation		1	3	2015-05-13 13:40:53	TSF	2015-05-13 13:41:27	TSF
don't mind with a poor start		1	2	2014-04-07 23:12:55	TSF	2015-05-22 08:14:34	TSF
initial intimidating research		1	1	2014-04-10 14:37:28	TSF	2015-05-22 08:14:34	TSF
initial upsetting comments		2	3	2014-04-10 07:21:43	TSF	2015-05-22 08:14:34	TSF
making mistake initially		2	2	2014-04-10 07:13:40	TSF	2015-05-22 08:14:34	TSF
not knowing own standard initially		1	1	2014-04-10 14:43:27	TSF	2015-05-22 08:14:34	TSF
pressure to present		1	1	2015-05-15 22:28:16	TSF	2015-05-15 22:28:21	TSF
starting research with limited skills		1	1	2014-04-10 15:09:32	TSF	2015-05-22 08:14:34	TSF
starting small before big		1	1	2015-05-16 10:21:40	TSF	2015-05-16 10:22:05	TSF
taking comment critically		1	1	2014-04-10 23:21:39	TSF	2015-05-22 08:14:34	TSF
taking it easy		1	1	2014-04-10 07:24:56	TSF	2015-05-22 08:14:34	TSF
unsure of initial ability		1	1	2014-04-10 14:42:40	TSF	2015-05-22 08:14:34	TSF
80_gaining confidence		0	0	2013-10-05 00:48:53	TSF	2014-04-19 16:06:51	TSF
aiming higher with earlier experience		1	1	2014-04-10 07:39:43	TSF	2015-05-22 08:14:34	TSF
feeling at par		1	1	2014-04-10 14:44:19	TSF	2015-05-22 08:14:34	TSF
gaining confidence		1	1	2014-04-10 23:19:38	TSF	2015-05-22 08:14:34	TSF
getting on with more writing		1	1	2014-04-10 07:31:37	TSF	2015-05-22 08:14:34	TSF
have published		1	2	2015-05-15 11:32:06	TSF	2015-05-15 11:35:03	TSF
motivated by initial sucess		1	2	2013-10-05 00:29:39	TSF	2014-04-16 18:42:37	TSF
motivted by publication		1	2	2014-01-19 07:44:27	TSF	2014-04-18 22:32:38	TSF
overcoming inertia with further participation		1	2	2013-10-13 23:53:47	TSF	2014-04-19 08:54:11	TSF
satisfying with earlier success		1	1	2014-04-10 07:19:09	TSF	2015-05-22 08:14:34	TSF
90_learning from research		0	0	2014-04-16 18:06:49	TSF	2014-04-16 18:07:04	TSF
gaing overall benefit		1	1	2014-12-10 07:03:08	TSF	2015-05-22 08:14:34	TSF
gaining skills in research		2	10	2014-04-16 18:04:53	TSF	2015-05-22 08:14:34	TSF
making an impact on practice		3	11	2014-04-16 18:07:46	TSF	2015-05-22 08:14:34	TSF
receiving feedback or study outcome		1	2	2015-05-13 14:00:43	TSF	2015-05-13 14:01:27	TSF
reflecting on self personality		1	2	2014-04-16 18:08:19	TSF	2014-12-10 06:55:52	TSF
19_social environment		0	0	2016-05-02 14:38:39	TSF	2016-05-02 14:38:39	TSF
20_fitting into stages of personal life		0	0	2013-06-23 23:48:29	TSF	2014-04-25 11:47:03	TSF
_allocating for leisure time		0	0	2014-01-28 13:12:48	TSF	2014-01-28 13:45:35	TSF
allocating for pleasure family time		1	2	2014-01-28 13:13:30	TSF	2014-01-28 13:13:48	TSF
allocating time to golf		1	2	2013-10-13 15:05:43	TSF	2014-01-18 17:16:57	TSF
too tired		1	4	2015-05-15 22:16:58	TSF	2015-05-16 10:50:35	TSF
_allocating time for necessary shopping		1	1	2014-01-28 13:18:19	TSF	2014-04-07 11:11:49	TSF
_priority for money_survival in younger years		1	1	2014-01-28 13:45:05	TSF	2014-12-02 13:17:43	TSF
adjusting to spouse time		1	3	2015-05-18 17:45:59	TSF	2015-05-19 16:45:14	TSF
aim of life to have a salaried job and family life		1	3	2015-05-18 17:42:28	TSF	2015-05-18 17:45:23	TSF
constraints with time in younger years		0	0	2014-01-28 13:07:51	TSF	2014-04-25 11:45:30	TSF
adjusting time for family committment		3	7	2013-10-13 15:03:12	TSF	2015-05-18 17:32:00	TSF
allocating time for growing children		3	4	2014-01-28 10:58:59	TSF	2015-05-16 13:36:49	TSF
engaging in family committement in younger years		2	6	2013-05-26 21:16:05	TSF	2015-05-16 14:31:40	TSF
into lifestyle routine		6	13	2015-05-11 16:24:44	TSF	2015-05-18 17:43:28	TSF
possessing more time and money in older years		1	2	2013-06-23 23:50:38	TSF	2014-01-28 13:03:46	TSF
30_fitting into individual practice		0	0	2013-06-21 09:28:56	TSF	2014-01-18 06:35:43	TSF
fitting into clinic routine		0	0	2013-06-21 09:35:34	TSF	2014-01-28 09:11:39	TSF
balancing research procedure and practice		0	0	2013-06-23 23:44:05	TSF	2014-12-03 10:05:41	TSF
challenging funders protocol		2	3	2014-04-10 08:28:26	TSF	2015-05-22 08:14:34	TSF
conducting if staff are ready		2	4	2014-01-20 18:06:20	TSF	2015-05-21 15:22:05	TSF
facilitated by flexi research fund deadline		1	1	2014-04-10 14:25:35	TSF	2015-05-22 08:14:34	TSF
filling survey forms if not too taxing		3	9	2013-06-23 23:45:42	TSF	2015-05-17 22:34:10	TSF
methods of research has to suit the clinic flow		2	2	2015-05-13 14:47:57	TSF	2015-05-17 22:23:08	TSF
not completing the project as too cumbersome in busy schedule		1	1	2013-06-23 23:44:23	TSF	2013-06-14 07:22:13	TSF
not participating as the procedure is cumbersome		4	7	2013-06-23 23:47:24	TSF	2015-05-19 16:43:18	TSF
obstacles by many forms		1	1	2013-10-14 00:17:47	TSF	2014-04-13 16:38:16	TSF
participating in research is easier		4	4	2013-10-13 15:29:55	TSF	2015-05-19 16:44:21	TSF
time factor		0	0	2013-06-23 23:42:45	TSF	2013-10-13 15:01:32	TSF
able to spare time		6	9	2013-09-24 08:02:13	TSF	2015-05-17 22:25:13	TSF
adjusting research activity with practice		5	10	2013-10-13 15:01:14	TSF	2015-05-17 22:33:02	TSF
cannot spare time for research		6	13	2013-06-23 23:46:22	TSF	2015-05-16 11:02:53	TSF
discouraged by overwhelming implementation		1	1	2013-06-21 09:44:24	TSF	2013-06-14 07:22:13	TSF
doing research when clinic time allows		2	4	2014-04-10 14:24:52	TSF	2015-05-22 08:14:34	TSF
encouranging research if fitting into the schedule		1	1	2013-06-24 00:50:44	TSF	2014-12-03 10:05:56	TSF
finding time is most important		2	5	2013-06-23 23:45:18	TSF	2016-06-09 07:38:18	TSF
making time for research activities		2	2	2014-04-10 23:25:51	TSF	2015-05-22 08:14:34	TSF
not prioritising time for research		3	15	2013-06-23 23:42:20	TSF	2015-05-16 15:51:24	TSF
overwhelming by research in busy practice		4	5	2013-06-23 23:44:48	TSF	2015-05-16 11:08:49	TSF
poor research skills need more time		2	2	2015-05-15 13:09:27	TSF	2015-05-15 13:12:30	TSF
refusing if time constraint depite initated by top		1	1	2013-06-23 23:46:56	TSF	2013-06-14 07:22:13	TSF
refusing survey because of time		1	1	2013-06-21 09:44:59	TSF	2013-06-14 07:22:13	TSF
service work is a priority		1	3	2015-05-15 22:18:38	TSF	2015-05-15 22:26:48	TSF
time consuming		3	6	2013-10-05 00:18:41	TSF	2015-05-16 15:31:42	TSF
too busy with clinical work		3	6	2013-06-21 09:44:41	TSF	2015-05-16 11:56:21	TSF
fitting into clinical relevence		0	0	2013-06-21 09:32:42	TSF	2013-06-21 09:32:42	TSF
_doubting peers interest		1	1	2015-05-15 22:57:33	TSF	2015-05-15 22:57:37	TSF
_extend of relevance to own practice		7	37	2014-01-21 23:08:29	TSF	2016-05-30 09:07:46	TSF
_refuse if topic perceived as threatening		1	3	2014-01-28 09:55:53	TSF	2014-01-28 09:55:53	TSF
_refusing if irrelavant		3	9	2014-01-21 23:11:27	TSF	2015-05-16 10:59:17	TSF
fitting into local patient interest		0	0	2013-06-24 00:19:53	TSF	2014-12-02 13:38:02	TSF
ability to balance impact of research on treatment		0	0	2014-04-19 17:07:36	TSF	2014-12-02 16:19:58	TSF
ability to provide incentive for participation		0	0	2014-04-19 16:57:08	TSF	2014-12-02 16:19:01	TSF
compensating for ethical reason		1	1	2014-04-10 14:03:08	TSF	2015-05-22 08:14:34	TSF
compensating for participants		1	1	2014-04-10 14:00:26	TSF	2015-05-22 08:14:34	TSF
encouraging participation with incentives to patietns		2	5	2013-10-14 00:22:08	TSF	2015-05-22 08:14:34	TSF
not charging for extra on research		1	1	2014-04-10 14:01:52	TSF	2015-05-22 08:14:34	TSF
rewarding participants		1	1	2014-04-10 14:02:44	TSF	2015-05-22 08:14:34	TSF
compromising patient treatment plan if involving research		1	1	2014-04-10 08:40:17	TSF	2015-05-22 08:14:34	TSF
making sure there is benefit to patients		1	1	2014-04-11 08:10:05	TSF	2015-05-22 08:14:34	TSF
paying more attention to participants		1	1	2014-04-11 08:09:41	TSF	2015-05-22 08:14:34	TSF
perception of level of patient acceptance to participate		1	1	2014-04-19 17:04:10	TSF	2015-05-13 14:57:19	TSF
negative level of acceptance		4	17	2014-12-02 13:39:28	TSF	2016-06-09 07:38:18	TSF
positive level of acceptance		3	8	2014-12-02 13:39:09	TSF	2015-05-22 08:14:34	TSF
fitting into practice revenue		0	0	2013-06-21 09:29:39	TSF	2013-10-12 18:03:28	TSF
availability of reimbursement		0	0	2014-12-02 16:44:57	TSF	2015-05-09 14:21:55	TSF
equiting time as money		3	4	2013-06-24 00:05:25	TSF	2015-05-18 17:39:30	TSF
equiting time as need for financial reimbursement		2	2	2013-06-24 00:05:25	TSF	2015-05-19 16:51:51	TSF
making an income from pharmaceutical research		1	3	2013-10-14 00:10:40	TSF	2014-12-02 16:34:29	TSF
needing some insentive for research participation		4	8	2013-06-21 09:31:23	TSF	2015-05-18 17:39:06	TSF
rewarded by pharma for paticipating in research		3	3	2014-04-11 08:12:04	TSF	2015-05-22 08:14:34	TSF
seeing extra work as burden if not re-imbursed		2	5	2013-06-21 09:31:40	TSF	2015-05-19 16:51:25	TSF
wanting financial reimbursement for research in private		4	5	2013-06-24 00:04:48	TSF	2015-05-13 14:36:11	TSF
wishing to be reimburse for the time spent		1	2	2013-06-24 00:05:47	TSF	2014-12-02 16:34:29	TSF
being financially stable first		0	0	2014-12-02 17:11:36	TSF	2014-12-02 17:26:24	TSF
charging patients for usual treatment given		1	1	2014-04-10 14:01:26	TSF	2015-05-22 08:14:34	TSF
concentrating on income from young GP for sruvival		1	1	2013-10-14 00:11:35	TSF	2014-12-02 16:34:29	TSF
considering research with established GP		1	2	2013-10-14 00:15:11	TSF	2014-12-02 16:34:29	TSF
making sure finacially secure first		1	1	2013-10-14 00:20:50	TSF	2014-12-02 16:34:29	TSF
income as priority		1	3	2015-05-13 13:46:00	TSF	2015-05-13 14:58:07	TSF
making up to loses in research		0	0	2014-12-02 17:16:33	TSF	2014-12-02 17:16:33	TSF
being flexible with EBM because of profitting		1	1	2013-06-21 09:30:31	TSF	2013-06-14 07:22:13	TSF
certification of research brings more revenue		1	1	2013-06-21 09:31:01	TSF	2016-06-09 07:38:18	TSF
rushing through panel patents		1	1	2014-04-10 23:25:38	TSF	2015-05-22 08:14:34	TSF
sharing the charges		1	1	2014-04-10 14:03:45	TSF	2015-05-22 08:14:34	TSF
not able to sustain research		0	0	2014-12-02 17:23:36	TSF	2014-12-02 17:23:36	TSF
gaining more financial return from seeing patients than research		1	2	2013-06-24 00:07:23	TSF	2014-12-02 16:34:29	TSF
making a loss with each participation		1	1	2014-04-10 14:04:17	TSF	2015-05-22 08:14:34	TSF
practicing in private looks into economy		2	2	2013-06-24 00:02:42	TSF	2014-12-02 16:34:29	TSF
research is not profitable		2	3	2013-10-05 08:06:14	TSF	2015-05-17 20:41:01	TSF
40_fitting into their defined professional system		0	0	2013-06-21 09:49:54	TSF	2015-02-24 11:21:50	TSF
establishing a niche		1	1	2014-04-11 16:57:25	TSF	2015-05-22 08:14:34	TSF
avoiding stereotyping practice		1	1	2014-04-11 17:01:40	TSF	2015-05-22 08:14:34	TSF
comparing with other GP using EBM practice		1	1	2014-04-07 16:53:23	TSF	2015-05-22 08:14:34	TSF
creating market strategies		1	1	2014-04-11 16:56:52	TSF	2015-05-22 08:14:34	TSF
doing new things different from others		1	1	2014-04-11 17:02:06	TSF	2015-05-22 08:14:34	TSF
gaining patient confident		1	1	2014-04-07 16:13:58	TSF	2015-05-22 08:08:59	TSF
looking for a place in competition		1	1	2014-04-11 16:54:46	TSF	2015-05-22 08:14:34	TSF
making a survival among competition		1	1	2014-04-11 16:55:22	TSF	2015-05-22 08:14:34	TSF
need to compete for the same pie		1	1	2014-04-11 16:56:33	TSF	2015-05-22 08:14:34	TSF
sharing the pie of patient pool		1	1	2014-04-11 16:55:56	TSF	2015-05-22 08:14:34	TSF
standing out to competition		1	1	2014-04-11 16:54:18	TSF	2015-05-22 08:14:34	TSF
fitting into ethical practice		0	0	2014-04-16 18:50:35	TSF	2014-12-10 10:13:35	TSF
guilty of breaching ethics to engage patients		1	1	2014-04-10 08:38:57	TSF	2015-05-22 10:24:36	TSF
hessitating to include editor as co-author		1	1	2014-04-10 14:47:17	TSF	2015-05-22 08:14:34	TSF
judging to be unethical to include editors as co-authors		1	1	2014-04-10 14:47:46	TSF	2015-05-22 08:14:34	TSF
fitting into others' request		2	5	2015-05-09 14:41:52	TSF	2015-05-16 11:11:54	TSF
helping the postgraduate studies		2	3	2015-05-13 14:40:47	TSF	2015-05-15 13:01:46	TSF
making the differences as practicing primaryc are doctors		0	0	2014-04-14 16:05:36	TSF	2015-02-24 11:19:06	TSF
doing new things to be successful		1	1	2014-04-11 17:01:14	TSF	2015-05-22 08:14:34	TSF
recognisition by other specialty		2	9	2014-12-10 10:15:27	TSF	2015-05-22 08:14:34	TSF
recognition by authority by engaging in research		0	0	2013-08-03 16:40:06	TSF	2014-12-10 10:13:35	TSF
complying if initiated from the top		1	1	2013-06-21 09:56:08	TSF	2013-06-14 07:22:13	TSF
encouraging superior		4	18	2013-06-21 09:52:33	TSF	2015-05-16 15:36:08	TSF
motivated by monetary_promotion		2	5	2013-06-21 09:53:44	TSF	2015-05-16 15:28:38	TSF
motivating with recognised non-monetary reward		4	11	2013-06-21 09:53:24	TSF	2016-06-09 07:38:18	TSF
recognition by the authority		2	6	2015-05-13 14:06:00	TSF	2015-05-16 11:49:38	TSF
requirement by authority		3	11	2013-08-03 16:39:43	TSF	2015-05-16 13:40:04	TSF
recognition by patients by engaging in research		0	0	2013-10-13 15:17:14	TSF	2014-12-10 10:13:35	TSF
becoming point of reference for patients		1	2	2014-04-11 16:44:52	TSF	2015-05-22 08:14:34	TSF
being assessed by pt on the practice of EBM		1	1	2014-04-07 16:20:52	TSF	2014-04-07 16:54:50	TSF
holidng on to patient using EBM		1	1	2014-04-11 16:28:57	TSF	2015-05-22 08:14:34	TSF
impressing patients		1	1	2014-04-13 15:10:27	TSF	2014-04-13 15:10:32	TSF
not getting recognition by patient		1	2	2014-04-10 08:30:36	TSF	2015-05-22 08:14:34	TSF
recognition from patients		1	1	2015-05-13 14:05:25	TSF	2015-05-13 14:05:30	TSF
requiement of program		1	8	2015-05-16 10:56:09	TSF	2015-05-16 14:39:44	TSF
48_research environment		0	0	2016-05-02 14:40:11	TSF	2016-05-02 14:40:11	TSF
50_juggling with technical issue		0	0	2013-06-24 07:09:02	TSF	2014-04-25 12:21:00	TSF
getting research skills		0	0	2014-04-14 18:22:02	TSF	2014-04-14 18:22:46	TSF
_feeling uncomfortable asking for technical help		2	4	2014-01-19 08:03:57	TSF	2015-05-15 12:33:50	TSF
_lack of appropriate skill on research Q		1	5	2015-05-15 12:29:13	TSF	2015-05-16 10:39:58	TSF
_lacking expert support		3	5	2014-04-10 08:25:40	TSF	2015-05-22 08:14:34	TSF
_lacking language skills		2	5	2014-04-10 08:18:31	TSF	2015-05-22 08:14:34	TSF
accessing expert helps		4	14	2014-12-10 07:39:24	TSF	2015-05-22 08:14:34	TSF
accessing training program		0	0	2014-12-10 07:42:29	TSF	2014-12-10 07:42:29	TSF
acquiring research skills		4	9	2014-01-28 11:03:31	TSF	2015-05-16 15:56:31	TSF
challanges in publication		2	2	2014-01-19 07:45:56	TSF	2015-05-22 08:14:34	TSF
getting analytical help		4	8	2014-04-10 14:41:17	TSF	2015-05-22 08:14:34	TSF
supporting research fascilities		0	0	2014-04-14 18:48:41	TSF	2014-12-10 09:02:58	TSF
accessibility of references		0	0	2014-12-02 15:00:02	TSF	2014-12-02 15:01:28	TSF
asking help for good references		1	1	2014-04-12 17:52:16	TSF	2015-05-22 08:14:34	TSF
frustrating for needing to pay for good references		1	1	2014-04-12 17:52:43	TSF	2015-05-22 08:14:34	TSF
hoping for help from acadmics for references		1	1	2014-04-12 17:54:28	TSF	2015-05-22 08:14:34	TSF
motivated by ease of getting literature		1	1	2013-10-13 14:56:21	TSF	2013-10-13 14:56:42	TSF
needing good references		1	2	2014-04-12 17:51:44	TSF	2015-05-22 08:14:34	TSF
paying for references unwillingly		1	1	2014-04-12 17:53:30	TSF	2015-05-22 08:14:34	TSF
having easy access to medical info		2	3	2014-04-07 16:00:27	TSF	2015-05-15 22:23:54	TSF
networking structures for team facilities		4	18	2014-12-02 22:19:07	TSF	2015-05-15 11:19:26	TSF
working out field work feasibility		0	0	2014-04-14 18:23:16	TSF	2014-04-18 21:47:39	TSF
availability of research assistance and manpower		0	0	2014-12-02 14:47:19	TSF	2015-05-15 22:56:13	TSF
getting from research assistant or clinic staff		3	6	2014-04-10 23:22:23	TSF	2015-05-22 08:14:34	TSF
getting help from children		1	1	2015-05-15 22:26:03	TSF	2015-05-15 22:26:06	TSF
getting manpower to run clinical work		2	4	2014-12-03 10:01:06	TSF	2015-05-15 22:09:54	TSF
not getting skilled RA		3	5	2014-12-03 09:56:26	TSF	2015-05-22 08:14:34	TSF
troubled by man power		5	8	2014-12-03 09:55:44	TSF	2015-05-22 08:14:34	TSF
balancing research needs and participant needs		1	1	2015-05-21 11:39:43	TSF	2015-05-22 08:14:34	TSF
easier with verbal consent		1	1	2014-04-11 07:52:24	TSF	2015-05-22 08:14:34	TSF
failure in field work		1	1	2015-05-15 12:43:46	TSF	2015-05-15 12:43:51	TSF
maintaining trust while recruting participants		1	2	2014-04-11 07:49:18	TSF	2015-05-22 08:14:34	TSF
serching for common time among researchers		1	1	2013-10-05 08:03:55	TSF	2014-12-10 07:37:47	TSF
60_juggling research funding		0	0	2013-10-12 17:56:43	TSF	2014-04-25 12:17:49	TSF
doubting accesiility research funds		1	1	2014-01-20 18:12:41	TSF	2014-04-25 12:19:48	TSF
expecting free references		1	1	2014-04-12 17:54:57	TSF	2015-05-22 08:14:34	TSF
finding research material		1	1	2013-10-12 18:04:07	TSF	2013-10-12 18:04:13	TSF
justifying his spending on research		1	1	2014-04-10 14:05:17	TSF	2015-05-22 08:14:34	TSF
lack of funding		1	1	2014-04-10 08:27:02	TSF	2015-05-22 08:14:34	TSF
needing fund for research		3	9	2013-06-24 00:09:54	TSF	2016-06-09 07:38:18	TSF
preventing research because of resource constraint		1	1	2013-06-24 00:04:33	TSF	2013-06-14 07:22:13	TSF
research peers		0	0	2015-05-22 07:55:28	TSF	2016-06-09 07:21:57	TSF
having peers recognising the value of primary care research		0	0	2013-10-13 15:43:17	TSF	2015-05-15 10:54:15	TSF
_lacking of collegial discussin		2	3	2013-10-13 15:33:38	TSF	2015-05-16 10:38:33	TSF
_perceiving negative business competition among peer if topic encorsing their profile of practice		1	4	2014-01-28 09:19:18	TSF	2014-01-28 09:54:23	TSF
devalue EBM hence not participating in research		1	1	2013-05-26 07:28:16	TSF	2013-08-10 10:55:32	TSF
inspired by people research output		0	0	2015-05-15 11:41:10	TSF	2015-05-15 11:41:10	TSF
opportunity to discuss research project		2	3	2014-04-11 17:00:30	TSF	2015-05-22 08:14:34	TSF
possibility of groups with research interest		8	28	2013-08-03 16:52:51	TSF	2015-05-22 08:14:34	TSF
valuing primary care research_EBM		2	3	2014-12-10 10:19:13	TSF	2015-05-22 08:14:34	TSF
having supporting research peers		0	0	2014-12-10 08:39:46	TSF	2014-12-10 10:13:35	TSF
_fear of being rejected		1	1	2014-04-12 17:56:16	TSF	2015-05-22 08:14:34	TSF
appreciating the right lead by expert		2	4	2014-04-10 14:45:51	TSF	2015-05-22 08:14:34	TSF
feeling supported by editor and reviewer		1	2	2014-04-10 07:16:54	TSF	2015-05-22 08:14:34	TSF
receiving encouragement on feasible project		1	2	2014-04-07 23:14:43	TSF	2015-05-22 08:14:34	TSF
50 choosing among the three		1	1	2015-05-13 13:43:45	TSF	2016-05-02 14:41:59	TSF
